# Supplementary material for: Medication Therapy Problems in Hospitalized Patients with Decreased Kidney Function Across the Spectrum of Kidney Disease: A Scoping Review
Source: J Clin Med. 2026 Mar 29;15(7):2606. doi: 10.3390/jcm15072606 (PMC13073041; doi:10.3390/jcm15072606)
Supplement: Supplementary file 1 [file jcm-15-02606-s001.zip]

Archive with 1 entries (1 files):
- jcm-4175948-supplementary.pdf
